# Supplementary material for: Oral health knowledge, attitudes, and practices of paediatric nurses caring for hospitalized children
Source: Front Dent Med. 2024 Jun 19;5:1426697. doi: 10.3389/fdmed.2024.1426697 (PMC11797778; doi:10.3389/fdmed.2024.1426697)
Supplement: Supplementary file 1 [file Table2.xlsx]

## Sheet: Table 1
Table 1
Demographic Profile (N=96)
		n	%
Age (years)
	0-30	39	0.4063
	31-45	39	0.4063
	46-60	15	0.1563
	60+	2	0.0208
	Prefered not to specify	1	0.0103
Profession
	Registered Nurse	91	0.9479
	Licensed Practical Nurse	5	0.0521
Years of Experience
	0-5	41	0.427083
	6-15	31	0.322917
	16-30	18	0.1875
	31+	6	0.0625
Unit
	Intensive Care Unit	23	0.239583
	Medical Unit	27	0.28125
	Medical, Surgical and Neurosciences Unit	11	0.114583
	Nephrology, Hematology and Oncology Unit	20	0.208333
	Psychiatric Inpatient Unit	14	0.145833
	Prefered not to specify	1	0.0104167
			T

## Sheet: Table 2
Table 2
Descriptive Analysis of Survey Results
		n	%
Education (Responded yes)							Not included Q22, 23, 24, 26, 31, 31, 35
	Oral health content was included in formal nursing education	40	0.416667
	The oral health content within formal nursing education was adequate	23	0.239583
	Interested in obtaining education in oral health	80	0.833333
Knowledge (Chose the correct multiple choice answer)
	Cavities are an infectious disease	49	0.510417
	Cariogenic bacteria is transmissible	34	0.354167
	Children under 3 or unable to spit can use a smear (i.e., the size of a grain of rice) amount of fluoridated toothpaste	50	0.520833
	Children over 3 and able to spit can use a pea sized amount of fluoridated toothpaste	73	0.760417
Attitudes/Beliefs (Agreed or strongly agreed)
	Oral health is a significant component of overall health	93	0.96875
	Daily mouthcare is equally important for all patients	89	0.936842
	A tool to assist in mouthcare planning would be helpful	36	0.837209
	Nurses are responsible to ensure daily mouthcare is delivered to patients either by the patient/caregiver or themselves	76	0.817204
	Patient/caregiver’s are responsible to ensure daily mouthcare is delivered by either asking for assistance or completing it themselves	71	0.763441
	Mouthcare is performed as often as neccessary	25	0.268817
Comfort(Agreed or strongly agreed)
	Comfortable identifying healthy and unhealthy findings in the mouth and bring concerns to the attention of the care team	71	0.747368
	Comfortable performing daily mouthcare regardless of a patient’s medical condition	74	0.787234
Practices (Responded yes)
	Patient's oral health status is routinely assessed on admission	26	0.270833
	Patients and caregivers are advised about oral implications of medications	29	0.305263
	Mouthcare is incorporated into care planning for all patients	48	0.505263
	Mouthcare is documented to the same level of detail as other care responsibilities	36	0.382979
Prioritization of mouthcare among ADLs (Activities of Daily Living) (Responded High or very high)		48	0.505263
Percieved barriers to performing daily mouthcare (multi-select question)
	Lack of patient cooperation	80	0.8791
	Patient unstable/critically ill	67	0.7363
	Patient’s competing medical needs	59	0.6484
	Caregiver/patient refusal	46	0.5055
	Lack of time	43	0.4725
	Unable to access the mouth	38	0.4176
	Lack of an assessment tool/guideline	14	0.1538
	Lack of available oral hygiene aides	13	0.1429
	None	1	0.011
Approaches when experiencing challenges performing daily mouthcare (multi-select question)
	Try again at another time	66	0.7174
	Reapproach and address challenges in the moment	34	0.3696
	Make a note and address with the care team	34	0.3696
	Don't provide daily mouth care	11	0.1196
	Never experienced challenges	2	0.0217
*Response rate varies per question

## Sheet: Table 3
Table 3
Chi Square Analysis of Survey Results
Children over 3 and able to spit can use a pea sized amount of fluoridated toothpaste
By experience	Reponded correctly	Responded incorrectly	Total	df	Χ2	p
0-5 years	35	6	41	1	0.207	0.043
6 + years	37	18	55
Total	72	24	96
By Unit
Intensive Care Unit	13	10	23	4	0.329	0.036
Medical Unit	22	5	27
Medical, Surgical and Neurosciences Unit	11	0	11
Nephrology, Hematology and Oncology Unit	13	7	20
Psychiatric Inpatient Unit	12	2	14
Total	71	24	95
Patient's oral health status is routinely assessed on admission
By Unit	Responded yes	Responded no or I don't know	Total	df	Χ2	p
Intensive Care Unit	4	19	23	4	0.555	<.001
Medical Unit	3	24	27
Medical, Surgical and Neurosciences Unit	2	9	11
Nephrology, Hematology and Oncology Unit	15	5	20
Psychiatric Inpatient Unit	2	12	14
Total	26	69	95
Patients and caregivers are advised about oral implications of medications
By exposure to formal oral health curriculum	Responded yes	Responded no or I don't know	Total	df	Χ2	p
Yes	22	18	40	2	0.446	<.001
No	7	45	52
Total	29	63	92
By Unit
Intensive Care Unit	4	19	23	4	0.405	0.004
Medical Unit	5	22	27
Medical, Surgical and Neurosciences Unit	1	9	10
Nephrology, Hematology and Oncology Unit	9	11	20
Psychiatric Inpatient Unit	9	5	14
Total	28	66	94
Mouthcare is incorporated into care planning for all patients
By experience	Responded yes	Responded no or I don't know	Total	df	Χ2	p
0-5 years	13	28	41	1	0.328	0.001
6 + years	35	19	54
Total	48	47	95
By Unit
Intensive Care Unit	21	2	23	4	0.516	<.001
Medical Unit	10	17	27
Medical, Surgical and Neurosciences Unit	4	6	10
Nephrology, Hematology and Oncology Unit	10	10	20
Psychiatric Inpatient Unit	2	12	14
Total	47	47	94
Mouthcare is documented to the same level of detail as other care responsibilities
By Unit	Responded yes	Responded no or I don't know	Total	df	Χ2	p
Intensive Care Unit	16	6	22	4	0.39	0.007
Medical Unit	7	20	27
Medical, Surgical and Neurosciences Unit	3	7	10
Nephrology, Hematology and Oncology Unit	6	14	20
Psychiatric Inpatient Unit	4	10	14
Total	36	57	93
Prioritization of mouthcare among ADLs (Activities of Daily Living)
By experience	Responded high or very high	Responded moderate or low	Total	df	Χ2	p
0-5 years	14	27	41	1	0.285	0.005
6 + years	34	20	54
Total	48	47	95
By Unit
Intensive Care Unit	17	6	23	4	0.328	0.039
Medical Unit	12	15	27
Medical, Surgical and Neurosciences Unit	3	7	10
Nephrology, Hematology and Oncology Unit	7	13	20
Psychiatric Inpatient Unit	9	5	14
Total	48	46	94
